# Supplementary material for: Advances in applied homeostatic modelling of the relationship between thyrotropin and free thyroxine
Source: PLoS One. 2017 Nov 20;12(11):e0187232. doi: 10.1371/journal.pone.0187232 (PMC5695809; doi:10.1371/journal.pone.0187232)
Supplement: S2 Table — (DIF) [file pone.0187232.s002.dif]

TABLE
0,1
"EXCEL"
VECTORS
0,540
""
TUPLES
0,5
""
DATA
0,0
""
-1,0
BOT
1,0
"no"
1,0
"group"
1,0
"FT4"
1,0
"TSH"
1,0
"phi"
-1,0
BOT
0,1
V
0,1
V
0,15,7
V
0,6,6
V
1,0
"NA"
-1,0
BOT
0,2
V
0,1
V
0,15,1
V
0,5,1
V
1,0
"NA"
-1,0
BOT
0,3
V
0,1
V
0,13,4
V
0,4,48
V
1,0
"NA"
-1,0
BOT
0,4
V
0,1
V
0,17,2
V
0,4,31
V
1,0
"NA"
-1,0
BOT
0,5
V
0,1
V
0,16,5
V
0,3,89
V
1,0
"NA"
-1,0
BOT
0,6
V
0,1
V
0,11,8
V
0,3,83
V
1,0
"NA"
-1,0
BOT
0,7
V
0,1
V
0,14,7
V
0,3,75
V
1,0
"NA"
-1,0
BOT
0,8
V
0,1
V
0,12,3
V
0,3,71
V
1,0
"NA"
-1,0
BOT
0,9
V
0,1
V
0,13,9
V
0,3,66
V
1,0
"NA"
-1,0
BOT
0,10
V
0,1
V
0,13,3
V
0,3,57
V
1,0
"NA"
-1,0
BOT
0,11
V
0,1
V
0,10,9
V
0,3,56
V
1,0
"NA"
-1,0
BOT
0,12
V
0,1
V
0,12
V
0,3,49
V
1,0
"NA"
-1,0
BOT
0,13
V
0,1
V
0,17,2
V
0,3,48
V
1,0
"NA"
-1,0
BOT
0,14
V
0,1
V
0,13
V
0,3,47
V
1,0
"NA"
-1,0
BOT
0,15
V
0,1
V
0,14,7
V
0,3,41
V
1,0
"NA"
-1,0
BOT
0,16
V
0,1
V
0,15,1
V
0,3,29
V
1,0
"NA"
-1,0
BOT
0,17
V
0,1
V
0,12,7
V
0,3,28
V
1,0
"NA"
-1,0
BOT
0,18
V
0,1
V
0,12,9
V
0,3,21
V
1,0
"NA"
-1,0
BOT
0,19
V
0,1
V
0,11,6
V
0,3,19
V
1,0
"NA"
-1,0
BOT
0,20
V
0,1
V
0,15,3
V
0,3,17
V
1,0
"NA"
-1,0
BOT
0,21
V
0,1
V
0,12,9
V
0,3,07
V
1,0
"NA"
-1,0
BOT
0,22
V
0,1
V
0,13,3
V
0,3,01
V
1,0
"NA"
-1,0
BOT
0,23
V
0,1
V
0,12,7
V
0,2,96
V
1,0
"NA"
-1,0
BOT
0,24
V
0,1
V
0,14,9
V
0,2,91
V
1,0
"NA"
-1,0
BOT
0,25
V
0,1
V
0,13,7
V
0,2,9
V
1,0
"NA"
-1,0
BOT
0,26
V
0,1
V
0,10,8
V
0,2,87
V
1,0
"NA"
-1,0
BOT
0,27
V
0,1
V
0,14,7
V
0,2,86
V
1,0
"NA"
-1,0
BOT
0,28
V
0,1
V
0,13,8
V
0,2,83
V
1,0
"NA"
-1,0
BOT
0,29
V
0,1
V
0,11,6
V
0,2,82
V
1,0
"NA"
-1,0
BOT
0,30
V
0,1
V
0,13,9
V
0,2,79
V
1,0
"NA"
-1,0
BOT
0,31
V
0,1
V
0,14,7
V
0,2,76
V
1,0
"NA"
-1,0
BOT
0,32
V
0,1
V
0,19,1
V
0,2,68
V
1,0
"NA"
-1,0
BOT
0,33
V
0,1
V
0,15
V
0,2,67
V
1,0
"NA"
-1,0
BOT
0,34
V
0,1
V
0,12,6
V
0,2,67
V
1,0
"NA"
-1,0
BOT
0,35
V
0,1
V
0,12,4
V
0,2,66
V
1,0
"NA"
-1,0
BOT
0,36
V
0,1
V
0,11,6
V
0,2,48
V
1,0
"NA"
-1,0
BOT
0,37
V
0,1
V
0,15,6
V
0,2,46
V
1,0
"NA"
-1,0
BOT
0,38
V
0,1
V
0,13,2
V
0,2,46
V
1,0
"NA"
-1,0
BOT
0,39
V
0,1
V
0,13,2
V
0,2,43
V
1,0
"NA"
-1,0
BOT
0,40
V
0,1
V
0,14,3
V
0,2,42
V
1,0
"NA"
-1,0
BOT
0,41
V
0,1
V
0,12,6
V
0,2,42
V
1,0
"NA"
-1,0
BOT
0,42
V
0,1
V
0,13,9
V
0,2,41
V
1,0
"NA"
-1,0
BOT
0,43
V
0,1
V
0,13,1
V
0,2,41
V
1,0
"NA"
-1,0
BOT
0,44
V
0,1
V
0,12,9
V
0,2,4
V
1,0
"NA"
-1,0
BOT
0,45
V
0,1
V
0,15,4
V
0,2,4
V
1,0
"NA"
-1,0
BOT
0,46
V
0,1
V
0,13,3
V
0,2,39
V
1,0
"NA"
-1,0
BOT
0,47
V
0,1
V
0,16,1
V
0,2,33
V
1,0
"NA"
-1,0
BOT
0,48
V
0,1
V
0,16,3
V
0,2,3
V
1,0
"NA"
-1,0
BOT
0,49
V
0,1
V
0,15
V
0,2,29
V
1,0
"NA"
-1,0
BOT
0,50
V
0,1
V
0,12,6
V
0,2,27
V
1,0
"NA"
-1,0
BOT
0,51
V
0,1
V
0,12,7
V
0,2,24
V
1,0
"NA"
-1,0
BOT
0,52
V
0,1
V
0,14,5
V
0,2,24
V
1,0
"NA"
-1,0
BOT
0,53
V
0,1
V
0,15,8
V
0,2,24
V
1,0
"NA"
-1,0
BOT
0,54
V
0,1
V
0,12,2
V
0,2,22
V
1,0
"NA"
-1,0
BOT
0,55
V
0,1
V
0,16,3
V
0,2,18
V
1,0
"NA"
-1,0
BOT
0,56
V
0,1
V
0,13,1
V
0,2,16
V
1,0
"NA"
-1,0
BOT
0,57
V
0,1
V
0,14,1
V
0,2,15
V
1,0
"NA"
-1,0
BOT
0,58
V
0,1
V
0,14,8
V
0,2,15
V
1,0
"NA"
-1,0
BOT
0,59
V
0,1
V
0,13,9
V
0,2,14
V
1,0
"NA"
-1,0
BOT
0,60
V
0,1
V
0,14,4
V
0,2,14
V
1,0
"NA"
-1,0
BOT
0,61
V
0,1
V
0,14,1
V
0,2,1
V
1,0
"NA"
-1,0
BOT
0,62
V
0,1
V
0,14,5
V
0,2,1
V
1,0
"NA"
-1,0
BOT
0,63
V
0,1
V
0,16,7
V
0,2,09
V
1,0
"NA"
-1,0
BOT
0,64
V
0,1
V
0,17,4
V
0,2,08
V
1,0
"NA"
-1,0
BOT
0,65
V
0,1
V
0,16
V
0,2,07
V
1,0
"NA"
-1,0
BOT
0,66
V
0,1
V
0,13,6
V
0,2,07
V
1,0
"NA"
-1,0
BOT
0,67
V
0,1
V
0,15,1
V
0,2,06
V
1,0
"NA"
-1,0
BOT
0,68
V
0,1
V
0,11,4
V
0,2,05
V
1,0
"NA"
-1,0
BOT
0,69
V
0,1
V
0,13
V
0,2,04
V
1,0
"NA"
-1,0
BOT
0,70
V
0,1
V
0,12,4
V
0,2,04
V
1,0
"NA"
-1,0
BOT
0,71
V
0,1
V
0,14,5
V
0,2,03
V
1,0
"NA"
-1,0
BOT
0,72
V
0,1
V
0,13,2
V
0,2,01
V
1,0
"NA"
-1,0
BOT
0,73
V
0,1
V
0,12,2
V
0,2
V
1,0
"NA"
-1,0
BOT
0,74
V
0,1
V
0,13,4
V
0,1,99
V
1,0
"NA"
-1,0
BOT
0,75
V
0,1
V
0,11,9
V
0,1,99
V
1,0
"NA"
-1,0
BOT
0,76
V
0,1
V
0,14,5
V
0,1,99
V
1,0
"NA"
-1,0
BOT
0,77
V
0,1
V
0,16
V
0,1,95
V
1,0
"NA"
-1,0
BOT
0,78
V
0,1
V
0,13,6
V
0,1,95
V
1,0
"NA"
-1,0
BOT
0,79
V
0,1
V
0,14,6
V
0,1,95
V
1,0
"NA"
-1,0
BOT
0,80
V
0,1
V
0,13,3
V
0,1,95
V
1,0
"NA"
-1,0
BOT
0,81
V
0,1
V
0,15,2
V
0,1,95
V
1,0
"NA"
-1,0
BOT
0,82
V
0,1
V
0,17,3
V
0,1,95
V
1,0
"NA"
-1,0
BOT
0,83
V
0,1
V
0,15,5
V
0,1,89
V
1,0
"NA"
-1,0
BOT
0,84
V
0,1
V
0,13,3
V
0,1,89
V
1,0
"NA"
-1,0
BOT
0,85
V
0,1
V
0,12,2
V
0,1,88
V
1,0
"NA"
-1,0
BOT
0,86
V
0,1
V
0,16,5
V
0,1,86
V
1,0
"NA"
-1,0
BOT
0,87
V
0,1
V
0,17,1
V
0,1,86
V
1,0
"NA"
-1,0
BOT
0,88
V
0,1
V
0,13,5
V
0,1,85
V
1,0
"NA"
-1,0
BOT
0,89
V
0,1
V
0,15,9
V
0,1,85
V
1,0
"NA"
-1,0
BOT
0,90
V
0,1
V
0,16,8
V
0,1,84
V
1,0
"NA"
-1,0
BOT
0,91
V
0,1
V
0,14,7
V
0,1,84
V
1,0
"NA"
-1,0
BOT
0,92
V
0,1
V
0,14
V
0,1,83
V
1,0
"NA"
-1,0
BOT
0,93
V
0,1
V
0,14,5
V
0,1,8
V
1,0
"NA"
-1,0
BOT
0,94
V
0,1
V
0,11,8
V
0,1,79
V
1,0
"NA"
-1,0
BOT
0,95
V
0,1
V
0,12,4
V
0,1,78
V
1,0
"NA"
-1,0
BOT
0,96
V
0,1
V
0,13,1
V
0,1,78
V
1,0
"NA"
-1,0
BOT
0,97
V
0,1
V
0,14,6
V
0,1,77
V
1,0
"NA"
-1,0
BOT
0,98
V
0,1
V
0,12,2
V
0,1,77
V
1,0
"NA"
-1,0
BOT
0,99
V
0,1
V
0,11,8
V
0,1,76
V
1,0
"NA"
-1,0
BOT
0,100
V
0,1
V
0,14,5
V
0,1,76
V
1,0
"NA"
-1,0
BOT
0,101
V
0,1
V
0,13
V
0,1,76
V
1,0
"NA"
-1,0
BOT
0,102
V
0,1
V
0,12,6
V
0,1,76
V
1,0
"NA"
-1,0
BOT
0,103
V
0,1
V
0,13,4
V
0,1,74
V
1,0
"NA"
-1,0
BOT
0,104
V
0,1
V
0,14,8
V
0,1,74
V
1,0
"NA"
-1,0
BOT
0,105
V
0,1
V
0,14,4
V
0,1,73
V
1,0
"NA"
-1,0
BOT
0,106
V
0,1
V
0,14,9
V
0,1,72
V
1,0
"NA"
-1,0
BOT
0,107
V
0,1
V
0,14,9
V
0,1,71
V
1,0
"NA"
-1,0
BOT
0,108
V
0,1
V
0,16,3
V
0,1,71
V
1,0
"NA"
-1,0
BOT
0,109
V
0,1
V
0,16,1
V
0,1,7
V
1,0
"NA"
-1,0
BOT
0,110
V
0,1
V
0,13,2
V
0,1,7
V
1,0
"NA"
-1,0
BOT
0,111
V
0,1
V
0,13,6
V
0,1,7
V
1,0
"NA"
-1,0
BOT
0,112
V
0,1
V
0,14,1
V
0,1,69
V
1,0
"NA"
-1,0
BOT
0,113
V
0,1
V
0,13,6
V
0,1,69
V
1,0
"NA"
-1,0
BOT
0,114
V
0,1
V
0,13,9
V
0,1,69
V
1,0
"NA"
-1,0
BOT
0,115
V
0,1
V
0,15,5
V
0,1,68
V
1,0
"NA"
-1,0
BOT
0,116
V
0,1
V
0,13,9
V
0,1,64
V
1,0
"NA"
-1,0
BOT
0,117
V
0,1
V
0,15,8
V
0,1,64
V
1,0
"NA"
-1,0
BOT
0,118
V
0,1
V
0,13,3
V
0,1,64
V
1,0
"NA"
-1,0
BOT
0,119
V
0,1
V
0,14,7
V
0,1,64
V
1,0
"NA"
-1,0
BOT
0,120
V
0,1
V
0,14,7
V
0,1,63
V
1,0
"NA"
-1,0
BOT
0,121
V
0,1
V
0,14,8
V
0,1,61
V
1,0
"NA"
-1,0
BOT
0,122
V
0,1
V
0,11,4
V
0,1,61
V
1,0
"NA"
-1,0
BOT
0,123
V
0,1
V
0,12,9
V
0,1,61
V
1,0
"NA"
-1,0
BOT
0,124
V
0,1
V
0,17,4
V
0,1,59
V
1,0
"NA"
-1,0
BOT
0,125
V
0,1
V
0,12,5
V
0,1,58
V
1,0
"NA"
-1,0
BOT
0,126
V
0,1
V
0,15,7
V
0,1,58
V
1,0
"NA"
-1,0
BOT
0,127
V
0,1
V
0,14,9
V
0,1,56
V
1,0
"NA"
-1,0
BOT
0,128
V
0,1
V
0,12,5
V
0,1,55
V
1,0
"NA"
-1,0
BOT
0,129
V
0,1
V
0,13,5
V
0,1,55
V
1,0
"NA"
-1,0
BOT
0,130
V
0,1
V
0,11,1
V
0,1,55
V
1,0
"NA"
-1,0
BOT
0,131
V
0,1
V
0,12,2
V
0,1,54
V
1,0
"NA"
-1,0
BOT
0,132
V
0,1
V
0,13,8
V
0,1,53
V
1,0
"NA"
-1,0
BOT
0,133
V
0,1
V
0,13,8
V
0,1,52
V
1,0
"NA"
-1,0
BOT
0,134
V
0,1
V
0,12,5
V
0,1,5
V
1,0
"NA"
-1,0
BOT
0,135
V
0,1
V
0,12,3
V
0,1,48
V
1,0
"NA"
-1,0
BOT
0,136
V
0,1
V
0,15,6
V
0,1,47
V
1,0
"NA"
-1,0
BOT
0,137
V
0,1
V
0,15,8
V
0,1,47
V
1,0
"NA"
-1,0
BOT
0,138
V
0,1
V
0,13,7
V
0,1,46
V
1,0
"NA"
-1,0
BOT
0,139
V
0,1
V
0,11,8
V
0,1,45
V
1,0
"NA"
-1,0
BOT
0,140
V
0,1
V
0,19,1
V
0,1,44
V
1,0
"NA"
-1,0
BOT
0,141
V
0,1
V
0,13,3
V
0,1,44
V
1,0
"NA"
-1,0
BOT
0,142
V
0,1
V
0,15,7
V
0,1,43
V
1,0
"NA"
-1,0
BOT
0,143
V
0,1
V
0,12,1
V
0,1,41
V
1,0
"NA"
-1,0
BOT
0,144
V
0,1
V
0,14,7
V
0,1,39
V
1,0
"NA"
-1,0
BOT
0,145
V
0,1
V
0,15,5
V
0,1,38
V
1,0
"NA"
-1,0
BOT
0,146
V
0,1
V
0,12,2
V
0,1,38
V
1,0
"NA"
-1,0
BOT
0,147
V
0,1
V
0,15,4
V
0,1,38
V
1,0
"NA"
-1,0
BOT
0,148
V
0,1
V
0,13,7
V
0,1,35
V
1,0
"NA"
-1,0
BOT
0,149
V
0,1
V
0,12,1
V
0,1,34
V
1,0
"NA"
-1,0
BOT
0,150
V
0,1
V
0,15,2
V
0,1,34
V
1,0
"NA"
-1,0
BOT
0,151
V
0,1
V
0,13,5
V
0,1,33
V
1,0
"NA"
-1,0
BOT
0,152
V
0,1
V
0,13,2
V
0,1,33
V
1,0
"NA"
-1,0
BOT
0,153
V
0,1
V
0,12,8
V
0,1,3
V
1,0
"NA"
-1,0
BOT
0,154
V
0,1
V
0,12,1
V
0,1,29
V
1,0
"NA"
-1,0
BOT
0,155
V
0,1
V
0,14,2
V
0,1,28
V
1,0
"NA"
-1,0
BOT
0,156
V
0,1
V
0,13,4
V
0,1,27
V
1,0
"NA"
-1,0
BOT
0,157
V
0,1
V
0,13,8
V
0,1,27
V
1,0
"NA"
-1,0
BOT
0,158
V
0,1
V
0,15,3
V
0,1,26
V
1,0
"NA"
-1,0
BOT
0,159
V
0,1
V
0,16,5
V
0,1,26
V
1,0
"NA"
-1,0
BOT
0,160
V
0,1
V
0,15,5
V
0,1,23
V
1,0
"NA"
-1,0
BOT
0,161
V
0,1
V
0,12,8
V
0,1,21
V
1,0
"NA"
-1,0
BOT
0,162
V
0,1
V
0,15,7
V
0,1,21
V
1,0
"NA"
-1,0
BOT
0,163
V
0,1
V
0,13,9
V
0,1,2
V
1,0
"NA"
-1,0
BOT
0,164
V
0,1
V
0,15,4
V
0,1,2
V
1,0
"NA"
-1,0
BOT
0,165
V
0,1
V
0,12,8
V
0,1,2
V
1,0
"NA"
-1,0
BOT
0,166
V
0,1
V
0,14,1
V
0,1,2
V
1,0
"NA"
-1,0
BOT
0,167
V
0,1
V
0,14,7
V
0,1,2
V
1,0
"NA"
-1,0
BOT
0,168
V
0,1
V
0,13,9
V
0,1,19
V
1,0
"NA"
-1,0
BOT
0,169
V
0,1
V
0,13,8
V
0,1,19
V
1,0
"NA"
-1,0
BOT
0,170
V
0,1
V
0,15,8
V
0,1,19
V
1,0
"NA"
-1,0
BOT
0,171
V
0,1
V
0,18,3
V
0,1,19
V
1,0
"NA"
-1,0
BOT
0,172
V
0,1
V
0,13,5
V
0,1,19
V
1,0
"NA"
-1,0
BOT
0,173
V
0,1
V
0,15,7
V
0,1,18
V
1,0
"NA"
-1,0
BOT
0,174
V
0,1
V
0,15,7
V
0,1,18
V
1,0
"NA"
-1,0
BOT
0,175
V
0,1
V
0,14,1
V
0,1,17
V
1,0
"NA"
-1,0
BOT
0,176
V
0,1
V
0,13,3
V
0,1,15
V
1,0
"NA"
-1,0
BOT
0,177
V
0,1
V
0,14,1
V
0,1,15
V
1,0
"NA"
-1,0
BOT
0,178
V
0,1
V
0,13,6
V
0,1,14
V
1,0
"NA"
-1,0
BOT
0,179
V
0,1
V
0,17,5
V
0,1,14
V
1,0
"NA"
-1,0
BOT
0,180
V
0,1
V
0,14,6
V
0,1,13
V
1,0
"NA"
-1,0
BOT
0,181
V
0,1
V
0,12,6
V
0,1,13
V
1,0
"NA"
-1,0
BOT
0,182
V
0,1
V
0,14,7
V
0,1,12
V
1,0
"NA"
-1,0
BOT
0,183
V
0,1
V
0,10,9
V
0,1,1
V
1,0
"NA"
-1,0
BOT
0,184
V
0,1
V
0,15,7
V
0,1,1
V
1,0
"NA"
-1,0
BOT
0,185
V
0,1
V
0,15,2
V
0,1,09
V
1,0
"NA"
-1,0
BOT
0,186
V
0,1
V
0,17,6
V
0,1,09
V
1,0
"NA"
-1,0
BOT
0,187
V
0,1
V
0,14,6
V
0,1,09
V
1,0
"NA"
-1,0
BOT
0,188
V
0,1
V
0,16,4
V
0,1,08
V
1,0
"NA"
-1,0
BOT
0,189
V
0,1
V
0,13,9
V
0,1,07
V
1,0
"NA"
-1,0
BOT
0,190
V
0,1
V
0,14
V
0,1,05
V
1,0
"NA"
-1,0
BOT
0,191
V
0,1
V
0,12,9
V
0,1,04
V
1,0
"NA"
-1,0
BOT
0,192
V
0,1
V
0,14,3
V
0,1,04
V
1,0
"NA"
-1,0
BOT
0,193
V
0,1
V
0,13,1
V
0,1,03
V
1,0
"NA"
-1,0
BOT
0,194
V
0,1
V
0,14,6
V
0,1,03
V
1,0
"NA"
-1,0
BOT
0,195
V
0,1
V
0,15,7
V
0,1,03
V
1,0
"NA"
-1,0
BOT
0,196
V
0,1
V
0,16,3
V
0,1,01
V
1,0
"NA"
-1,0
BOT
0,197
V
0,1
V
0,14
V
0,1,01
V
1,0
"NA"
-1,0
BOT
0,198
V
0,1
V
0,15,9
V
0,1,01
V
1,0
"NA"
-1,0
BOT
0,199
V
0,1
V
0,12,7
V
0,1,01
V
1,0
"NA"
-1,0
BOT
0,200
V
0,1
V
0,15,4
V
0,1
V
1,0
"NA"
-1,0
BOT
0,201
V
0,1
V
0,15,4
V
0,1
V
1,0
"NA"
-1,0
BOT
0,202
V
0,1
V
0,13,4
V
0,0,99
V
1,0
"NA"
-1,0
BOT
0,203
V
0,1
V
0,12,9
V
0,0,98
V
1,0
"NA"
-1,0
BOT
0,204
V
0,1
V
0,15,2
V
0,0,98
V
1,0
"NA"
-1,0
BOT
0,205
V
0,1
V
0,14,2
V
0,0,97
V
1,0
"NA"
-1,0
BOT
0,206
V
0,1
V
0,12,6
V
0,0,97
V
1,0
"NA"
-1,0
BOT
0,207
V
0,1
V
0,11,5
V
0,0,97
V
1,0
"NA"
-1,0
BOT
0,208
V
0,1
V
0,13,8
V
0,0,95
V
1,0
"NA"
-1,0
BOT
0,209
V
0,1
V
0,10,8
V
0,0,94
V
1,0
"NA"
-1,0
BOT
0,210
V
0,1
V
0,13,4
V
0,0,94
V
1,0
"NA"
-1,0
BOT
0,211
V
0,1
V
0,14,2
V
0,0,92
V
1,0
"NA"
-1,0
BOT
0,212
V
0,1
V
0,13,6
V
0,0,92
V
1,0
"NA"
-1,0
BOT
0,213
V
0,1
V
0,15,8
V
0,0,91
V
1,0
"NA"
-1,0
BOT
0,214
V
0,1
V
0,14,9
V
0,0,9
V
1,0
"NA"
-1,0
BOT
0,215
V
0,1
V
0,15
V
0,0,89
V
1,0
"NA"
-1,0
BOT
0,216
V
0,1
V
0,15,3
V
0,0,89
V
1,0
"NA"
-1,0
BOT
0,217
V
0,1
V
0,10,8
V
0,0,89
V
1,0
"NA"
-1,0
BOT
0,218
V
0,1
V
0,14,8
V
0,0,89
V
1,0
"NA"
-1,0
BOT
0,219
V
0,1
V
0,12,4
V
0,0,88
V
1,0
"NA"
-1,0
BOT
0,220
V
0,1
V
0,14,6
V
0,0,87
V
1,0
"NA"
-1,0
BOT
0,221
V
0,1
V
0,16
V
0,0,87
V
1,0
"NA"
-1,0
BOT
0,222
V
0,1
V
0,16
V
0,0,86
V
1,0
"NA"
-1,0
BOT
0,223
V
0,1
V
0,14,7
V
0,0,86
V
1,0
"NA"
-1,0
BOT
0,224
V
0,1
V
0,13,8
V
0,0,86
V
1,0
"NA"
-1,0
BOT
0,225
V
0,1
V
0,16,3
V
0,0,85
V
1,0
"NA"
-1,0
BOT
0,226
V
0,1
V
0,12,7
V
0,0,84
V
1,0
"NA"
-1,0
BOT
0,227
V
0,1
V
0,12,6
V
0,0,82
V
1,0
"NA"
-1,0
BOT
0,228
V
0,1
V
0,13,2
V
0,0,81
V
1,0
"NA"
-1,0
BOT
0,229
V
0,1
V
0,15,4
V
0,0,81
V
1,0
"NA"
-1,0
BOT
0,230
V
0,1
V
0,10,9
V
0,0,8
V
1,0
"NA"
-1,0
BOT
0,231
V
0,1
V
0,15,9
V
0,0,8
V
1,0
"NA"
-1,0
BOT
0,232
V
0,1
V
0,11,5
V
0,0,79
V
1,0
"NA"
-1,0
BOT
0,233
V
0,1
V
0,14,8
V
0,0,79
V
1,0
"NA"
-1,0
BOT
0,234
V
0,1
V
0,15,4
V
0,0,79
V
1,0
"NA"
-1,0
BOT
0,235
V
0,1
V
0,15,7
V
0,0,77
V
1,0
"NA"
-1,0
BOT
0,236
V
0,1
V
0,15,4
V
0,0,76
V
1,0
"NA"
-1,0
BOT
0,237
V
0,1
V
0,12,9
V
0,0,76
V
1,0
"NA"
-1,0
BOT
0,238
V
0,1
V
0,12,7
V
0,0,76
V
1,0
"NA"
-1,0
BOT
0,239
V
0,1
V
0,13,2
V
0,0,75
V
1,0
"NA"
-1,0
BOT
0,240
V
0,1
V
0,14,5
V
0,0,75
V
1,0
"NA"
-1,0
BOT
0,241
V
0,1
V
0,16,5
V
0,0,75
V
1,0
"NA"
-1,0
BOT
0,242
V
0,1
V
0,12,5
V
0,0,74
V
1,0
"NA"
-1,0
BOT
0,243
V
0,1
V
0,12,2
V
0,0,74
V
1,0
"NA"
-1,0
BOT
0,244
V
0,1
V
0,13,4
V
0,0,74
V
1,0
"NA"
-1,0
BOT
0,245
V
0,1
V
0,16,1
V
0,0,72
V
1,0
"NA"
-1,0
BOT
0,246
V
0,1
V
0,15,3
V
0,0,72
V
1,0
"NA"
-1,0
BOT
0,247
V
0,1
V
0,15
V
0,0,71
V
1,0
"NA"
-1,0
BOT
0,248
V
0,1
V
0,16,4
V
0,0,71
V
1,0
"NA"
-1,0
BOT
0,249
V
0,1
V
0,17,6
V
0,0,7
V
1,0
"NA"
-1,0
BOT
0,250
V
0,1
V
0,15,1
V
0,0,7
V
1,0
"NA"
-1,0
BOT
0,251
V
0,1
V
0,13,4
V
0,0,69
V
1,0
"NA"
-1,0
BOT
0,252
V
0,1
V
0,16,7
V
0,0,69
V
1,0
"NA"
-1,0
BOT
0,253
V
0,1
V
0,13,6
V
0,0,69
V
1,0
"NA"
-1,0
BOT
0,254
V
0,1
V
0,13
V
0,0,68
V
1,0
"NA"
-1,0
BOT
0,255
V
0,1
V
0,12,6
V
0,0,67
V
1,0
"NA"
-1,0
BOT
0,256
V
0,1
V
0,15,1
V
0,0,67
V
1,0
"NA"
-1,0
BOT
0,257
V
0,1
V
0,15,1
V
0,0,64
V
1,0
"NA"
-1,0
BOT
0,258
V
0,1
V
0,14,9
V
0,0,6
V
1,0
"NA"
-1,0
BOT
0,259
V
0,1
V
0,13
V
0,0,59
V
1,0
"NA"
-1,0
BOT
0,260
V
0,1
V
0,15,4
V
0,0,49
V
1,0
"NA"
-1,0
BOT
0,261
V
0,1
V
0,15,9
V
0,0,48
V
1,0
"NA"
-1,0
BOT
0,262
V
0,1
V
0,14,4
V
0,0,47
V
1,0
"NA"
-1,0
BOT
0,263
V
0,1
V
0,14,4
V
0,0,47
V
1,0
"NA"
-1,0
BOT
0,264
V
0,1
V
0,14,5
V
0,0,47
V
1,0
"NA"
-1,0
BOT
0,265
V
0,1
V
0,15,9
V
0,0,47
V
1,0
"NA"
-1,0
BOT
0,266
V
0,1
V
0,16,6
V
0,0,46
V
1,0
"NA"
-1,0
BOT
0,267
V
0,1
V
0,14,9
V
0,0,46
V
1,0
"NA"
-1,0
BOT
0,268
V
0,1
V
0,14
V
0,0,45
V
1,0
"NA"
-1,0
BOT
0,269
V
0,2
V
0,20,4
V
0,0,01
V
1,0
"NA"
-1,0
BOT
0,270
V
0,2
V
0,20,6
V
0,0,01
V
1,0
"NA"
-1,0
BOT
0,271
V
0,2
V
0,21,7
V
0,0,01
V
1,0
"NA"
-1,0
BOT
0,272
V
0,2
V
0,25,9
V
0,0,01
V
1,0
"NA"
-1,0
BOT
0,273
V
0,2
V
0,29,5
V
0,0,01
V
1,0
"NA"
-1,0
BOT
0,274
V
0,2
V
0,19,5
V
0,0,02
V
1,0
"NA"
-1,0
BOT
0,275
V
0,2
V
0,22
V
0,0,02
V
1,0
"NA"
-1,0
BOT
0,276
V
0,2
V
0,20,3
V
0,0,03
V
1,0
"NA"
-1,0
BOT
0,277
V
0,2
V
0,23,7
V
0,0,03
V
1,0
"NA"
-1,0
BOT
0,278
V
0,2
V
0,30,8
V
0,0,03
V
1,0
"NA"
-1,0
BOT
0,279
V
0,2
V
0,22,7
V
0,0,05
V
1,0
"NA"
-1,0
BOT
0,280
V
0,2
V
0,18,2
V
0,0,08
V
1,0
"NA"
-1,0
BOT
0,281
V
0,2
V
0,18,1
V
0,0,1
V
1,0
"NA"
-1,0
BOT
0,282
V
0,2
V
0,19,2
V
0,0,11
V
1,0
"NA"
-1,0
BOT
0,283
V
0,2
V
0,19,9
V
0,0,11
V
1,0
"NA"
-1,0
BOT
0,284
V
0,2
V
0,20,9
V
0,0,11
V
1,0
"NA"
-1,0
BOT
0,285
V
0,2
V
0,18,4
V
0,0,12
V
1,0
"NA"
-1,0
BOT
0,286
V
0,2
V
0,19
V
0,0,12
V
1,0
"NA"
-1,0
BOT
0,287
V
0,2
V
0,23,3
V
0,0,12
V
1,0
"NA"
-1,0
BOT
0,288
V
0,2
V
0,20
V
0,0,13
V
1,0
"NA"
-1,0
BOT
0,289
V
0,2
V
0,17,3
V
0,0,14
V
1,0
"NA"
-1,0
BOT
0,290
V
0,2
V
0,20,4
V
0,0,14
V
1,0
"NA"
-1,0
BOT
0,291
V
0,2
V
0,22,3
V
0,0,17
V
1,0
"NA"
-1,0
BOT
0,292
V
0,2
V
0,19,7
V
0,0,18
V
1,0
"NA"
-1,0
BOT
0,293
V
0,2
V
0,16,9
V
0,0,19
V
1,0
"NA"
-1,0
BOT
0,294
V
0,2
V
0,14,1
V
0,0,21
V
1,0
"NA"
-1,0
BOT
0,295
V
0,2
V
0,19,3
V
0,0,21
V
1,0
"NA"
-1,0
BOT
0,296
V
0,2
V
0,18,6
V
0,0,22
V
1,0
"NA"
-1,0
BOT
0,297
V
0,2
V
0,16,1
V
0,0,24
V
1,0
"NA"
-1,0
BOT
0,298
V
0,2
V
0,17
V
0,0,24
V
1,0
"NA"
-1,0
BOT
0,299
V
0,2
V
0,19,6
V
0,0,24
V
1,0
"NA"
-1,0
BOT
0,300
V
0,2
V
0,16,2
V
0,0,25
V
1,0
"NA"
-1,0
BOT
0,301
V
0,2
V
0,18,9
V
0,0,25
V
1,0
"NA"
-1,0
BOT
0,302
V
0,2
V
0,17,7
V
0,0,28
V
1,0
"NA"
-1,0
BOT
0,303
V
0,2
V
0,14,9
V
0,0,3
V
1,0
"NA"
-1,0
BOT
0,304
V
0,2
V
0,16,3
V
0,0,3
V
1,0
"NA"
-1,0
BOT
0,305
V
0,2
V
0,19,7
V
0,0,3
V
1,0
"NA"
-1,0
BOT
0,306
V
0,2
V
0,17,9
V
0,0,31
V
1,0
"NA"
-1,0
BOT
0,307
V
0,2
V
0,14,8
V
0,0,34
V
1,0
"NA"
-1,0
BOT
0,308
V
0,2
V
0,15,9
V
0,0,34
V
1,0
"NA"
-1,0
BOT
0,309
V
0,2
V
0,16,7
V
0,0,34
V
1,0
"NA"
-1,0
BOT
0,310
V
0,2
V
0,21,2
V
0,0,34
V
1,0
"NA"
-1,0
BOT
0,311
V
0,2
V
0,19,7
V
0,0,38
V
1,0
"NA"
-1,0
BOT
0,312
V
0,2
V
0,15
V
0,0,39
V
1,0
"NA"
-1,0
BOT
0,313
V
0,2
V
0,15
V
0,0,4
V
1,0
"NA"
-1,0
BOT
0,314
V
0,2
V
0,16,4
V
0,0,4
V
1,0
"NA"
-1,0
BOT
0,315
V
0,2
V
0,16
V
0,0,41
V
1,0
"NA"
-1,0
BOT
0,316
V
0,2
V
0,17
V
0,0,42
V
1,0
"NA"
-1,0
BOT
0,317
V
0,2
V
0,17,3
V
0,0,42
V
1,0
"NA"
-1,0
BOT
0,318
V
0,2
V
0,19,8
V
0,0,43
V
1,0
"NA"
-1,0
BOT
0,319
V
0,2
V
0,23,9
V
0,0,43
V
1,0
"NA"
-1,0
BOT
0,320
V
0,2
V
0,18,9
V
0,0,44
V
1,0
"NA"
-1,0
BOT
0,321
V
0,2
V
0,16,2
V
0,0,45
V
1,0
"NA"
-1,0
BOT
0,322
V
0,2
V
0,11,5
V
0,0,47
V
1,0
"NA"
-1,0
BOT
0,323
V
0,2
V
0,16,4
V
0,0,47
V
1,0
"NA"
-1,0
BOT
0,324
V
0,2
V
0,20,6
V
0,0,48
V
1,0
"NA"
-1,0
BOT
0,325
V
0,2
V
0,22,8
V
0,0,48
V
1,0
"NA"
-1,0
BOT
0,326
V
0,2
V
0,25,8
V
0,0,48
V
1,0
"NA"
-1,0
BOT
0,327
V
0,2
V
0,17,2
V
0,0,5
V
1,0
"NA"
-1,0
BOT
0,328
V
0,2
V
0,20
V
0,0,5
V
1,0
"NA"
-1,0
BOT
0,329
V
0,2
V
0,15,7
V
0,0,52
V
1,0
"NA"
-1,0
BOT
0,330
V
0,2
V
0,15,5
V
0,0,53
V
1,0
"NA"
-1,0
BOT
0,331
V
0,2
V
0,17,6
V
0,0,53
V
1,0
"NA"
-1,0
BOT
0,332
V
0,2
V
0,23,9
V
0,0,53
V
1,0
"NA"
-1,0
BOT
0,333
V
0,2
V
0,17,6
V
0,0,56
V
1,0
"NA"
-1,0
BOT
0,334
V
0,2
V
0,22,1
V
0,0,58
V
1,0
"NA"
-1,0
BOT
0,335
V
0,2
V
0,15,1
V
0,0,59
V
1,0
"NA"
-1,0
BOT
0,336
V
0,2
V
0,19,9
V
0,0,6
V
1,0
"NA"
-1,0
BOT
0,337
V
0,2
V
0,20
V
0,0,61
V
1,0
"NA"
-1,0
BOT
0,338
V
0,2
V
0,17,6
V
0,0,64
V
1,0
"NA"
-1,0
BOT
0,339
V
0,2
V
0,18,7
V
0,0,64
V
1,0
"NA"
-1,0
BOT
0,340
V
0,2
V
0,16,6
V
0,0,65
V
1,0
"NA"
-1,0
BOT
0,341
V
0,2
V
0,18,1
V
0,0,65
V
1,0
"NA"
-1,0
BOT
0,342
V
0,2
V
0,13,7
V
0,0,67
V
1,0
"NA"
-1,0
BOT
0,343
V
0,2
V
0,17,5
V
0,0,68
V
1,0
"NA"
-1,0
BOT
0,344
V
0,2
V
0,18,8
V
0,0,7
V
1,0
"NA"
-1,0
BOT
0,345
V
0,2
V
0,21,9
V
0,0,7
V
1,0
"NA"
-1,0
BOT
0,346
V
0,2
V
0,15,1
V
0,0,71
V
1,0
"NA"
-1,0
BOT
0,347
V
0,2
V
0,17,1
V
0,0,72
V
1,0
"NA"
-1,0
BOT
0,348
V
0,2
V
0,17,5
V
0,0,72
V
1,0
"NA"
-1,0
BOT
0,349
V
0,2
V
0,17,1
V
0,0,73
V
1,0
"NA"
-1,0
BOT
0,350
V
0,2
V
0,14,2
V
0,0,74
V
1,0
"NA"
-1,0
BOT
0,351
V
0,2
V
0,17,2
V
0,0,74
V
1,0
"NA"
-1,0
BOT
0,352
V
0,2
V
0,18,9
V
0,0,74
V
1,0
"NA"
-1,0
BOT
0,353
V
0,2
V
0,16
V
0,0,75
V
1,0
"NA"
-1,0
BOT
0,354
V
0,2
V
0,20,4
V
0,0,75
V
1,0
"NA"
-1,0
BOT
0,355
V
0,2
V
0,15,3
V
0,0,76
V
1,0
"NA"
-1,0
BOT
0,356
V
0,2
V
0,15,7
V
0,0,78
V
1,0
"NA"
-1,0
BOT
0,357
V
0,2
V
0,17,7
V
0,0,78
V
1,0
"NA"
-1,0
BOT
0,358
V
0,2
V
0,16,5
V
0,0,79
V
1,0
"NA"
-1,0
BOT
0,359
V
0,2
V
0,12,2
V
0,0,8
V
1,0
"NA"
-1,0
BOT
0,360
V
0,2
V
0,14,5
V
0,0,8
V
1,0
"NA"
-1,0
BOT
0,361
V
0,2
V
0,18,7
V
0,0,83
V
1,0
"NA"
-1,0
BOT
0,362
V
0,2
V
0,17,5
V
0,0,85
V
1,0
"NA"
-1,0
BOT
0,363
V
0,2
V
0,22
V
0,0,87
V
1,0
"NA"
-1,0
BOT
0,364
V
0,2
V
0,18,4
V
0,0,88
V
1,0
"NA"
-1,0
BOT
0,365
V
0,2
V
0,19
V
0,0,9
V
1,0
"NA"
-1,0
BOT
0,366
V
0,2
V
0,17,5
V
0,0,91
V
1,0
"NA"
-1,0
BOT
0,367
V
0,2
V
0,20,1
V
0,0,91
V
1,0
"NA"
-1,0
BOT
0,368
V
0,2
V
0,15,7
V
0,0,92
V
1,0
"NA"
-1,0
BOT
0,369
V
0,2
V
0,15,9
V
0,0,93
V
1,0
"NA"
-1,0
BOT
0,370
V
0,2
V
0,16,1
V
0,0,93
V
1,0
"NA"
-1,0
BOT
0,371
V
0,2
V
0,14,4
V
0,0,94
V
1,0
"NA"
-1,0
BOT
0,372
V
0,2
V
0,20
V
0,0,94
V
1,0
"NA"
-1,0
BOT
0,373
V
0,2
V
0,16,3
V
0,0,95
V
1,0
"NA"
-1,0
BOT
0,374
V
0,2
V
0,18,2
V
0,0,95
V
1,0
"NA"
-1,0
BOT
0,375
V
0,2
V
0,18,5
V
0,0,96
V
1,0
"NA"
-1,0
BOT
0,376
V
0,2
V
0,16,5
V
0,0,97
V
1,0
"NA"
-1,0
BOT
0,377
V
0,2
V
0,17,3
V
0,0,97
V
1,0
"NA"
-1,0
BOT
0,378
V
0,2
V
0,17
V
0,0,99
V
1,0
"NA"
-1,0
BOT
0,379
V
0,2
V
0,14,9
V
0,1
V
1,0
"NA"
-1,0
BOT
0,380
V
0,2
V
0,16,2
V
0,1
V
1,0
"NA"
-1,0
BOT
0,381
V
0,2
V
0,19,1
V
0,1
V
1,0
"NA"
-1,0
BOT
0,382
V
0,2
V
0,21,6
V
0,1,01
V
1,0
"NA"
-1,0
BOT
0,383
V
0,2
V
0,20,3
V
0,1,02
V
1,0
"NA"
-1,0
BOT
0,384
V
0,2
V
0,15,8
V
0,1,07
V
1,0
"NA"
-1,0
BOT
0,385
V
0,2
V
0,13,4
V
0,1,08
V
1,0
"NA"
-1,0
BOT
0,386
V
0,2
V
0,16,1
V
0,1,09
V
1,0
"NA"
-1,0
BOT
0,387
V
0,2
V
0,23,4
V
0,1,1
V
1,0
"NA"
-1,0
BOT
0,388
V
0,2
V
0,15
V
0,1,12
V
1,0
"NA"
-1,0
BOT
0,389
V
0,2
V
0,16,3
V
0,1,12
V
1,0
"NA"
-1,0
BOT
0,390
V
0,2
V
0,15,4
V
0,1,14
V
1,0
"NA"
-1,0
BOT
0,391
V
0,2
V
0,15,7
V
0,1,15
V
1,0
"NA"
-1,0
BOT
0,392
V
0,2
V
0,18,8
V
0,1,16
V
1,0
"NA"
-1,0
BOT
0,393
V
0,2
V
0,21,6
V
0,1,16
V
1,0
"NA"
-1,0
BOT
0,394
V
0,2
V
0,14
V
0,1,23
V
1,0
"NA"
-1,0
BOT
0,395
V
0,2
V
0,19,1
V
0,1,23
V
1,0
"NA"
-1,0
BOT
0,396
V
0,2
V
0,14,4
V
0,1,24
V
1,0
"NA"
-1,0
BOT
0,397
V
0,2
V
0,16,1
V
0,1,25
V
1,0
"NA"
-1,0
BOT
0,398
V
0,2
V
0,15,1
V
0,1,26
V
1,0
"NA"
-1,0
BOT
0,399
V
0,2
V
0,24
V
0,1,28
V
1,0
"NA"
-1,0
BOT
0,400
V
0,2
V
0,16,4
V
0,1,32
V
1,0
"NA"
-1,0
BOT
0,401
V
0,2
V
0,14,5
V
0,1,34
V
1,0
"NA"
-1,0
BOT
0,402
V
0,2
V
0,17,8
V
0,1,36
V
1,0
"NA"
-1,0
BOT
0,403
V
0,2
V
0,14,8
V
0,1,38
V
1,0
"NA"
-1,0
BOT
0,404
V
0,2
V
0,12,6
V
0,1,44
V
1,0
"NA"
-1,0
BOT
0,405
V
0,2
V
0,14,8
V
0,1,44
V
1,0
"NA"
-1,0
BOT
0,406
V
0,2
V
0,14,2
V
0,1,46
V
1,0
"NA"
-1,0
BOT
0,407
V
0,2
V
0,22,5
V
0,1,46
V
1,0
"NA"
-1,0
BOT
0,408
V
0,2
V
0,13,1
V
0,1,47
V
1,0
"NA"
-1,0
BOT
0,409
V
0,2
V
0,18
V
0,1,47
V
1,0
"NA"
-1,0
BOT
0,410
V
0,2
V
0,15,1
V
0,1,49
V
1,0
"NA"
-1,0
BOT
0,411
V
0,2
V
0,19,5
V
0,1,51
V
1,0
"NA"
-1,0
BOT
0,412
V
0,2
V
0,15,9
V
0,1,55
V
1,0
"NA"
-1,0
BOT
0,413
V
0,2
V
0,16,2
V
0,1,6
V
1,0
"NA"
-1,0
BOT
0,414
V
0,2
V
0,18,8
V
0,1,6
V
1,0
"NA"
-1,0
BOT
0,415
V
0,2
V
0,15,2
V
0,1,61
V
1,0
"NA"
-1,0
BOT
0,416
V
0,2
V
0,19,5
V
0,1,61
V
1,0
"NA"
-1,0
BOT
0,417
V
0,2
V
0,17
V
0,1,64
V
1,0
"NA"
-1,0
BOT
0,418
V
0,2
V
0,15,9
V
0,1,68
V
1,0
"NA"
-1,0
BOT
0,419
V
0,2
V
0,15,2
V
0,1,7
V
1,0
"NA"
-1,0
BOT
0,420
V
0,2
V
0,19,3
V
0,1,7
V
1,0
"NA"
-1,0
BOT
0,421
V
0,2
V
0,13,6
V
0,1,75
V
1,0
"NA"
-1,0
BOT
0,422
V
0,2
V
0,15,7
V
0,1,76
V
1,0
"NA"
-1,0
BOT
0,423
V
0,2
V
0,16,9
V
0,1,76
V
1,0
"NA"
-1,0
BOT
0,424
V
0,2
V
0,19
V
0,1,79
V
1,0
"NA"
-1,0
BOT
0,425
V
0,2
V
0,16,9
V
0,1,8
V
1,0
"NA"
-1,0
BOT
0,426
V
0,2
V
0,18,6
V
0,1,83
V
1,0
"NA"
-1,0
BOT
0,427
V
0,2
V
0,17,5
V
0,1,84
V
1,0
"NA"
-1,0
BOT
0,428
V
0,2
V
0,20,9
V
0,1,86
V
1,0
"NA"
-1,0
BOT
0,429
V
0,2
V
0,18,5
V
0,1,88
V
1,0
"NA"
-1,0
BOT
0,430
V
0,2
V
0,17,2
V
0,1,89
V
1,0
"NA"
-1,0
BOT
0,431
V
0,2
V
0,14
V
0,1,96
V
1,0
"NA"
-1,0
BOT
0,432
V
0,2
V
0,15,9
V
0,1,97
V
1,0
"NA"
-1,0
BOT
0,433
V
0,2
V
0,16,9
V
0,1,98
V
1,0
"NA"
-1,0
BOT
0,434
V
0,2
V
0,18
V
0,1,98
V
1,0
"NA"
-1,0
BOT
0,435
V
0,2
V
0,17,2
V
0,2
V
1,0
"NA"
-1,0
BOT
0,436
V
0,2
V
0,18,6
V
0,2
V
1,0
"NA"
-1,0
BOT
0,437
V
0,2
V
0,14,4
V
0,2,01
V
1,0
"NA"
-1,0
BOT
0,438
V
0,2
V
0,13,1
V
0,2,02
V
1,0
"NA"
-1,0
BOT
0,439
V
0,2
V
0,15,5
V
0,2,04
V
1,0
"NA"
-1,0
BOT
0,440
V
0,2
V
0,19,4
V
0,2,04
V
1,0
"NA"
-1,0
BOT
0,441
V
0,2
V
0,15
V
0,2,05
V
1,0
"NA"
-1,0
BOT
0,442
V
0,2
V
0,17,9
V
0,2,07
V
1,0
"NA"
-1,0
BOT
0,443
V
0,2
V
0,20,9
V
0,2,08
V
1,0
"NA"
-1,0
BOT
0,444
V
0,2
V
0,17,2
V
0,2,1
V
1,0
"NA"
-1,0
BOT
0,445
V
0,2
V
0,13,5
V
0,2,12
V
1,0
"NA"
-1,0
BOT
0,446
V
0,2
V
0,15,9
V
0,2,14
V
1,0
"NA"
-1,0
BOT
0,447
V
0,2
V
0,14,7
V
0,2,18
V
1,0
"NA"
-1,0
BOT
0,448
V
0,2
V
0,18,2
V
0,2,2
V
1,0
"NA"
-1,0
BOT
0,449
V
0,2
V
0,16
V
0,2,25
V
1,0
"NA"
-1,0
BOT
0,450
V
0,2
V
0,13,8
V
0,2,27
V
1,0
"NA"
-1,0
BOT
0,451
V
0,2
V
0,17,5
V
0,2,29
V
1,0
"NA"
-1,0
BOT
0,452
V
0,2
V
0,18,5
V
0,2,29
V
1,0
"NA"
-1,0
BOT
0,453
V
0,2
V
0,22,4
V
0,2,31
V
1,0
"NA"
-1,0
BOT
0,454
V
0,2
V
0,15,3
V
0,2,37
V
1,0
"NA"
-1,0
BOT
0,455
V
0,2
V
0,14,3
V
0,2,46
V
1,0
"NA"
-1,0
BOT
0,456
V
0,2
V
0,18,4
V
0,2,48
V
1,0
"NA"
-1,0
BOT
0,457
V
0,2
V
0,14
V
0,2,52
V
1,0
"NA"
-1,0
BOT
0,458
V
0,2
V
0,15
V
0,2,7
V
1,0
"NA"
-1,0
BOT
0,459
V
0,2
V
0,16,6
V
0,2,75
V
1,0
"NA"
-1,0
BOT
0,460
V
0,2
V
0,14,2
V
0,2,94
V
1,0
"NA"
-1,0
BOT
0,461
V
0,2
V
0,15,2
V
0,2,97
V
1,0
"NA"
-1,0
BOT
0,462
V
0,2
V
0,14,9
V
0,3,03
V
1,0
"NA"
-1,0
BOT
0,463
V
0,2
V
0,17,4
V
0,3,04
V
1,0
"NA"
-1,0
BOT
0,464
V
0,2
V
0,13,8
V
0,3,07
V
1,0
"NA"
-1,0
BOT
0,465
V
0,2
V
0,16,8
V
0,3,1
V
1,0
"NA"
-1,0
BOT
0,466
V
0,2
V
0,12,9
V
0,3,11
V
1,0
"NA"
-1,0
BOT
0,467
V
0,2
V
0,13,5
V
0,3,12
V
1,0
"NA"
-1,0
BOT
0,468
V
0,2
V
0,23,3
V
0,3,18
V
1,0
"NA"
-1,0
BOT
0,469
V
0,2
V
0,15,8
V
0,3,34
V
1,0
"NA"
-1,0
BOT
0,470
V
0,2
V
0,17,5
V
0,3,47
V
1,0
"NA"
-1,0
BOT
0,471
V
0,2
V
0,14,8
V
0,3,49
V
1,0
"NA"
-1,0
BOT
0,472
V
0,2
V
0,11,9
V
0,3,5
V
1,0
"NA"
-1,0
BOT
0,473
V
0,2
V
0,11,3
V
0,3,7
V
1,0
"NA"
-1,0
BOT
0,474
V
0,2
V
0,16,1
V
0,3,79
V
1,0
"NA"
-1,0
BOT
0,475
V
0,2
V
0,17,6
V
0,3,79
V
1,0
"NA"
-1,0
BOT
0,476
V
0,3
V
0,19,4
V
0,0,13
V
0,1,174126941
V
-1,0
BOT
0,477
V
0,3
V
0,16,5
V
0,0,78
V
0,0,456537116
V
-1,0
BOT
0,478
V
0,3
V
0,16,2
V
0,1,6
V
0,0,199681679
V
-1,0
BOT
0,479
V
0,3
V
0,25,2
V
0,3,45
V
0,0,145386438
V
-1,0
BOT
0,480
V
0,3
V
0,29,7
V
0,0,13
V
0,0,187120985
V
-1,0
BOT
0,481
V
0,3
V
0,27,2
V
0,0,6
V
0,0,262473788
V
-1,0
BOT
0,482
V
0,3
V
0,22,9
V
0,1,86
V
0,0,217526986
V
-1,0
BOT
0,483
V
0,3
V
0,16
V
0,3,73
V
0,2,76131522
V
-1,0
BOT
0,484
V
0,3
V
0,32,3
V
0,0,78
V
0,0,229724542
V
-1,0
BOT
0,485
V
0,3
V
0,19,6
V
0,3,27
V
0,0,508414395
V
-1,0
BOT
0,486
V
0,3
V
0,30,5
V
0,0,13
V
0,0,274912989
V
-1,0
BOT
0,487
V
0,3
V
0,23,1
V
0,0,25
V
0,0,252094998
V
-1,0
BOT
0,488
V
0,3
V
0,28,9
V
0,1,04
V
0,0,14384018
V
-1,0
BOT
0,489
V
0,3
V
0,22,2
V
0,1,44
V
0,0,223832585
V
-1,0
BOT
0,490
V
0,3
V
0,20,9
V
0,0,81
V
0,0,532865616
V
-1,0
BOT
0,491
V
0,3
V
0,28,7
V
0,0,2
V
0,0,139266426
V
-1,0
BOT
0,492
V
0,3
V
0,25,9
V
0,0,71
V
0,0,09121099
V
-1,0
BOT
0,493
V
0,3
V
0,28,1
V
0,0,6
V
0,0,182318616
V
-1,0
BOT
0,494
V
0,3
V
0,22,6
V
0,3,74
V
0,0,425900956
V
-1,0
BOT
0,495
V
0,3
V
0,22,1
V
0,0,48
V
0,0,268383046
V
-1,0
BOT
0,496
V
0,3
V
0,17,6
V
0,2,06
V
0,0,297088904
V
-1,0
BOT
0,497
V
0,3
V
0,17,7
V
0,3,69
V
0,0,975979576
V
-1,0
BOT
0,498
V
0,3
V
0,30
V
0,1,93
V
0,0,363447963
V
-1,0
BOT
0,499
V
0,3
V
0,15,9
V
0,1,59
V
0,0,32781373
V
-1,0
BOT
0,500
V
0,3
V
0,28,3
V
0,1,49
V
0,0,373671968
V
-1,0
BOT
0,501
V
0,3
V
0,19,8
V
0,1,1
V
0,0,486792301
V
-1,0
BOT
0,502
V
0,3
V
0,22
V
0,1,17
V
0,0,274110208
V
-1,0
BOT
0,503
V
0,3
V
0,14,9
V
0,0,84
V
0,0,317681956
V
-1,0
BOT
0,504
V
0,3
V
0,25,4
V
0,0,48
V
0,0,39812774
V
-1,0
BOT
0,505
V
0,3
V
0,20,3
V
0,3,37
V
0,0,57036461
V
-1,0
BOT
0,506
V
0,3
V
0,25,9
V
0,0,13
V
0,0,191652385
V
-1,0
BOT
0,507
V
0,3
V
0,22
V
0,3,74
V
0,0,257586871
V
-1,0
BOT
0,508
V
0,3
V
0,18,6
V
0,0,55
V
0,0,79632569
V
-1,0
BOT
0,509
V
0,3
V
0,20,2
V
0,2,95
V
0,0,409333788
V
-1,0
BOT
0,510
V
0,3
V
0,23,3
V
0,0,46
V
0,0,285342155
V
-1,0
BOT
0,511
V
0,3
V
0,28,2
V
0,0,12
V
0,0,052219583
V
-1,0
BOT
0,512
V
0,3
V
0,18,8
V
0,3,11
V
0,0,876002498
V
-1,0
BOT
0,513
V
0,3
V
0,35,6
V
0,0,3
V
0,0,027011703
V
-1,0
BOT
0,514
V
0,3
V
0,22,7
V
0,0,29
V
0,0,469840945
V
-1,0
BOT
0,515
V
0,3
V
0,30,8
V
0,0,15
V
0,0,226185589
V
-1,0
BOT
0,516
V
0,3
V
0,17,4
V
0,2,69
V
0,0,500803634
V
-1,0
BOT
0,517
V
0,3
V
0,21,6
V
0,0,65
V
0,0,984858924
V
-1,0
BOT
0,518
V
0,3
V
0,18,2
V
0,1,82
V
0,0,870936336
V
-1,0
BOT
0,519
V
0,3
V
0,28,5
V
0,1,19
V
0,0,192034534
V
-1,0
BOT
0,520
V
0,3
V
0,21,3
V
0,0,17
V
0,0,567749823
V
-1,0
BOT
0,521
V
0,3
V
0,23,8
V
0,1,85
V
0,0,318688359
V
-1,0
BOT
0,522
V
0,3
V
0,25,4
V
0,0,19
V
0,0,240702067
V
-1,0
BOT
0,523
V
0,3
V
0,24,1
V
0,1,36
V
0,0,411551185
V
-1,0
BOT
0,524
V
0,3
V
0,23,4
V
0,0,12
V
0,0,304769457
V
-1,0
BOT
0,525
V
0,3
V
0,24,2
V
0,0,4
V
0,0,184581495
V
-1,0
BOT
0,526
V
0,3
V
0,20,7
V
0,0,46
V
0,0,271357262
V
-1,0
BOT
0,527
V
0,3
V
0,19,6
V
0,0,65
V
0,0,489139107
V
-1,0
BOT
0,528
V
0,3
V
0,21,6
V
0,0,13
V
0,0,325263585
V
-1,0
BOT
0,529
V
0,3
V
0,22,8
V
0,1,84
V
0,0,358524404
V
-1,0
BOT
0,530
V
0,3
V
0,29
V
0,1,1
V
0,0,24719552
V
-1,0
BOT
0,531
V
0,3
V
0,26,3
V
0,0,58
V
0,0,136067298
V
-1,0
BOT
0,532
V
0,3
V
0,24,7
V
0,0,26
V
0,0,171257546
V
-1,0
BOT
0,533
V
0,3
V
0,16,4
V
0,3,44
V
0,0,250799151
V
-1,0
BOT
0,534
V
0,3
V
0,15,4
V
0,3,88
V
0,1,931165939
V
-1,0
BOT
0,535
V
0,3
V
0,18,7
V
0,2,96
V
0,0,788586684
V
-1,0
BOT
0,536
V
0,3
V
0,24,6
V
0,0,31
V
0,0,216838667
V
-1,0
BOT
0,537
V
0,3
V
0,26,9
V
0,0,11
V
0,0,253364136
V
-1,0
BOT
0,538
V
0,3
V
0,20,4
V
0,2,35
V
0,1,391677382
V
-1,0
BOT
0,539
V
0,3
V
0,26,3
V
0,0,28
V
0,0,224163359
V
-1,0
EOD
